# Supplementary material for: Unprecedented enantio-selective live-cell mitochondrial DNA super-resolution imaging and photo-sensitizing by the chiral ruthenium polypyridyl DNA “light-switch”
Source: Nucleic Acids Res. 2023 Nov 2;51(22):11981–98. doi: 10.1093/nar/gkad799 (PMC10711558; doi:10.1093/nar/gkad799)
Supplement: gkad799_Supplemental_Files [file gkad799_supplemental_files.zip]

Archive with 4 entries (4 files):
- NARMito SI clean.pdf
- Video S1. Z slice images of mitochondria in a Hela cell stained by the Ru complex and MTG.avi
- Video S2. Volume view of mitochondria in a Hela cell stained by the Ru complex.avi
- Video S3. Real-time dynamic change a cell stained by the mitochondrial accumulated Ru complex.avi
